# Supplementary material for: Functionalization of Bacterial Microcompartment Shell Proteins With Covalently Attached Heme
Source: Front Bioeng Biotechnol. 2020 Jan 9;7:432. doi: 10.3389/fbioe.2019.00432 (PMC6962350; doi:10.3389/fbioe.2019.00432)
Supplement: Supplementary file 2 [file Table_2.xlsx]

## Sheet: Sheet1
Supplementary Table 2: Calculated and observed molecular masses of shell cytochromes detected by MS. The coding sequences and the expected matured peptide sequences for each shell cytochrome are also listed. For diheme shell-cytochromes, molecular masses of holo-protein with one and two hemes are showed as “one heme/two hemes”. NA: Not available (no MS was conducted); n.d.: Not detected by MS.
	Calculated mass (Da)		Observed mass (Da)
Sample	apoprotein	holoprotein	Full-length apoprotein	Full-length holoprotein	Truncated holoprotein	Coding sequence	Matured protein sequence
H1	10873	11489	10871.5	11490	n.d.	ATGAGCAAAAAACTATTAAGTGTGCTTTTCGGGGCAAGTCTTGCAGCGTTAGCGCTGTCGCCAACCGCATTTGCCGCGGACGCACTGGGTATGATTGAAGTTCGTGGTTTTGTTGGTATGGTGGAAGCGGCGGATGCTATGGTGAAAGCGGCTAAAGTTGAACTGATTGGTTATGAAAAAACCGGCGGTGGCGCCGTGACGGCAGTGGTTCGTGGTGATGTCTGTGCAGTTTGCCATGCTACCGAAGCCGGTCAGCGTGCAGCAGAACGTGTTGGTGAAGTCGTGGCAGTTCATGTCATCCCGCGTCCGCACGTGAACGTTGATGCAGCTCTGCCGCTGGGTCGTACGCCGGGTATGGACAAAAGCGCCTCTCATCATCACCATCACCACTGA	ADALGMIEVRGFVGMVEAADAMVKAAKVELIGYEKTGGGAVTAVVRGDVCAVCHATEAGQRAAERVGEVVAVHVIPRPHVNVDAALPLGRTPGMDKSASHHHHHH
H2	10872	11488	10871	11489	n.d.	ATGAGCAAAAAACTATTAAGTGTGCTTTTCGGGGCAAGTCTTGCAGCGTTAGCGCTGTCGCCAACCGCATTTGCCGCGGACGCACTGGGTATGATTGAAGTTCGTGGTTTTGTTGGTATGGTGGAAGCGGCGGATGCTATGGTGAAAGCGGCTAAAGTTGAACTGATTGGTTATGAAAAAACCGGCGGTGGCGCCGTGACGGCAGTGGTTCGTGGTGATGTCGCAGCAGTTAAGTGTGCTACCTGTCACGGTCAGCGTGCAGCAGAACGTGTTGGTGAAGTCGTGGCAGTTCATGTCATCCCGCGTCCGCACGTGAACGTTGATGCAGCTCTGCCGCTGGGTCGTACGCCGGGTATGGACAAAAGCGCCTCTCATCATCACCATCACCACTGA	ADALGMIEVRGFVGMVEAADAMVKAAKVELIGYEKTGGGAVTAVVRGDVAAVKCATCHGQRAAERVGEVVAVHVIPRPHVNVDAALPLGRTPGMDKSASHHHHHH
H3	NA	NA	NA	NA	NA	ATGAGCAAAAAACTATTAAGTGTGCTTTTCGGGGCAAGTCTTGCAGCGTTAGCGCTGTCGCCAACCGCATTTGCCGCGGACGCACTGGGTATGATTGAAGTTCGTGGTTTTGTTGGTATGGTGGAAGCGGCGGATGCTATGGTGAAAGCGGCTAAAGTTGAACTGATTGGTTATGAAAAAACCGGCGGTGGCGCCGTGACGGCAGTGGTTCGTGGTGATGTCGCAGCAGTTAAGGCAGCTACCTGTGCCGGTTGTCATGCAGCAGAACGTGTTGGTGAAGTCGTGGCAGTTCATGTCATCCCGCGTCCGCACGTGAACGTTGATGCAGCTCTGCCGCTGGGTCGTACGCCGGGTATGGACAAAAGCGCCTCTCATCATCACCATCACCACTGA
H4	11345	11961	11343	11960.5	n.d.	ATGAGCAAAAAACTATTAAGTGTGCTTTTCGGGGCAAGTCTTGCAGCGTTAGCGCTGTCGCCAACCGCATTTGCCGCGGACGCACTGGGTATGATTGAAGTTCGTGGTTTTGTTGGTATGGTGGAAGCGGCGGATGCTATGGTGAAAGCGGCTAAAGTTGAACTGATTGGTTATGAAAAAACCGGCGGTGGCGCCGTGACGGCAGTGGTTCGTGGTGATGTCGCAGCAGTTAAGGCAGCTACCGAAGCCGGTCAGCGTGCAGCAGAACGTGTTGGTTGTGGTTCTTGCCATGGTGAAGTCGTGGCAGTTCATGTCATCCCGCGTCCGCACGTGAACGTTGATGCAGCTCTGCCGCTGGGTCGTACGCCGGGTATGGACAAAAGCGCCTCTCATCATCAC…	ADALGMIEVRGFVGMVEAADAMVKAAKVELIGYEKTGGGAVTAVVRGDVAAVKAATEAGQRAAERVGCGSCHGEVVAVHVIPRPHVNVDAALPLGRTPGMDKSASHHHHHH
H5	10887	11503	10886	11504	n.d.	ATGAGCAAAAAACTATTAAGTGTGCTTTTCGGGGCAAGTCTTGCAGCGTTAGCGCTGTCGCCAACCGCATTTGCCGCGGACGCACTGGGTATGATTGAAGTTCGTGGTTTTGTTGGTATGGTGGAAGCGGCGGATGCTATGGTGAAAGCGGCTAAAGTTGAACTGATTGGTTATGAAAAAACCGGCGGTGGCGCCGTGACGGCAGTGGTTCGTGGTGATGTCGCAGCAGTTAAGGCAGCTACCGAAGCCGGTCAGCGTGCAGCAGAACGTGTTGGTGAAGTCGTGGCAGTTCATGTCATCCCGCGTCCGCACGTGTGCGTTGATTGTCATCTGCCGCTGGGTCGTACGCCGGGTATGGACAAAAGCGCCTCTCATCATCACCATCACCACTGA	ADALGMIEVRGFVGMVEAADAMVKAAKVELIGYEKTGGGAVTAVVRGDVAAVKAATEAGQRAAERVGEVVAVHVIPRPHVCVDCHLPLGRTPGMDKSASHHHHHH
H2+4	NA	NA	NA	NA	NA	ATGAGCAAAAAACTATTAAGTGTGCTTTTCGGGGCAAGTCTTGCAGCGTTAGCGCTGTCGCCAACCGCATTTGCCGCGGACGCACTGGGTATGATTGAAGTTCGTGGTTTTGTTGGTATGGTGGAAGCGGCGGATGCTATGGTGAAAGCGGCTAAAGTTGAACTGATTGGTTATGAAAAAACCGGCGGTGGCGCCGTGACGGCAGTGGTTCGTGGTGATGTCGCAGCAGTTAAGTGTGCTACCTGTCACGGTCAGCGTGCAGCAGAACGTGTTGGTTGTGGTTCTTGCCATGGTGAAGTCGTGGCAGTTCATGTCATCCCGCGTCCGCACGTGAACGTTGATGCAGCTCTGCCGCTGGGTCGTACGCCGGGTATGGACAAAAGCGCCTCTCATCATCAC…	ADALGMIEVRGFVGMVEAADAMVKAAKVELIGYEKTGGGAVTAVVRGDVAAVKCATCHGQRAAERVGCGSCHGEVVAVHVIPRPHVNVDAALPLGRTPGMDKSASHHHHHH
H2+5	10960	11576/12193	10955	11572.5/12191.5	n.d.	ATGAGCAAAAAACTATTAAGTGTGCTTTTCGGGGCAAGTCTTGCAGCGTTAGCGCTGTCGCCAACCGCATTTGCCGCGGACGCACTGGGTATGATTGAAGTTCGTGGTTTTGTTGGTATGGTGGAAGCGGCGGATGCTATGGTGAAAGCGGCTAAAGTTGAACTGATTGGTTATGAAAAAACCGGCGGTGGCGCCGTGACGGCAGTGGTTCGTGGTGATGTCGCAGCAGTTAAGTGTGCTACCTGTCACGGTCAGCGTGCAGCAGAACGTGTTGGTGAAGTCGTGGCAGTTCATGTCATCCCGCGTCCGCACGTGTGCGTTGATTGTCATCTGCCGCTGGGTCGTACGCCGGGTATGGACAAAAGCGCCTCTCATCATCACCATCACCACTGA	ADALGMIEVRGFVGMVEAADAMVKAAKVELIGYEKTGGGAVTAVVRGDVAAVKCATCHGQRAAERVGEVVAVHVIPRPHVCVDCHLPLGRTPGMDKSASHHHHHH
H4+5	NA	NA	NA	NA	NA	ATGAGCAAAAAACTATTAAGTGTGCTTTTCGGGGCAAGTCTTGCAGCGTTAGCGCTGTCGCCAACCGCATTTGCCGCGGACGCACTGGGTATGATTGAAGTTCGTGGTTTTGTTGGTATGGTGGAAGCGGCGGATGCTATGGTGAAAGCGGCTAAAGTTGAACTGATTGGTTATGAAAAAACCGGCGGTGGCGCCGTGACGGCAGTGGTTCGTGGTGATGTCGCAGCAGTTAAGGCAGCTACCGAAGCCGGTCAGCGTGCAGCAGAACGTGTTGGTTGTGGTTCTTGCCATGGTGAAGTCGTGGCAGTTCATGTCATCCCGCGTCCGCACGTGTGCGTTGATTGTCATCTGCCGCTGGGTCGTACGCCGGGTATGGACAAAAGCGCCTCTCATCATCAC…	ADALGMIEVRGFVGMVEAADAMVKAAKVELIGYEKTGGGAVTAVVRGDVAAVKAATEAGQRAAERVGCGSCHGEVVAVHVIPRPHVCVDCHLPLGRTPGMDKSASHHHHHH
Hc	NA	NA	NA	NA	NA	ATGAGCAAAAAACTATTAAGTGTGCTTTTCGGGGCAAGTCTTGCAGCGTTAGCGCTGTCGCCAACCGCATTTGCCGCGGACGCACTGGGTATGATTGAAGTTCGTGGTTTTGTTGGTATGGTGGAAGCGGCGGATGCTATGGTGAAAGCGGCTAAAGTTGAACTGATTGGTTATGAAAAAACCGGCGGTGGCGCCGTGACGGCAGTGGTTCGTGGTGATGTCGCAGCAGTTAAGGCAGCTACCGAAGCCGGTCAGCGTGCAGCAGAACGTGTTGGTGAAGTCGTGGCAGTTCATGTCATCCCGCGTCCGCACGTGAACGTTGATGCAGCTCTGCCGCTGGGTCGTACGCCGGGTATGGACAAAAGCGCGCAGGACGCCGCTGCTTGCTTAGCCTGTCAT…	ADALGMIEVRGFVGMVEAADAMVKAAKVELIGYEKTGGGAVTAVVRGDVAAVKAATEAGQRAAERVGEVVAVHVIPRPHVNVDAALPLGRTPGMDKSAQDAAACLACHHHHHH
R1	10549	11165	10547.5	11165.5	8575	ATGAGCAAAAAACTATTAAGTGTGCTTTTCGGGGCAAGTCTTGCAGCGTTAGCGCTGTCGCCAACCGCATTTGCCGCATCGTCGAATGCAATCGGATTAATCGAGACGAAGGGTTATGTGGCGGCACTTGCTGCCGCGGATGCAATGGTGAAAGCAGCGAATGTCACCATCACGGATCGTCAACAGGTAGGCGATGGGTTGGTAGCCGTTATTGTAACAGGTGAGGTTTGCGCTGTCTGTCATGCCACGGAGGCGGGGGCCGAGACAGCATCCCAGGTGGGTGAACTGGTATCTGTTCATGTTATCCCTCGTCCACACTCCGAGCTGGGTGCTCACTTCAGCGTGTCGTCTAAACTTGAAGCCAGCCACCATCATCATCACCATTGA	ASSNAIGLIETKGYVAALAAADAMVKAANVTITDRQQVGDGLVAVIVTGEVCAVCHATEAGAETASQVGELVSVHVIPRPHSELGAHFSVSSKLEASHHHHHH
R2	10534	11150	10533	11150	8560.5	ATGAGCAAAAAACTATTAAGTGTGCTTTTCGGGGCAAGTCTTGCAGCGTTAGCGCTGTCGCCAACCGCATTTGCCGCATCGTCGAATGCAATCGGATTAATCGAGACGAAGGGTTATGTGGCGGCACTTGCTGCCGCGGATGCAATGGTGAAAGCAGCGAATGTCACCATCACGGATCGTCAACAGGTAGGCGATGGGTTGGTAGCCGTTATTGTAACAGGTGAGGTTGGCGCTGTCAAATGTGCCACGTGCCATGGGGCCGAGACAGCATCCCAGGTGGGTGAACTGGTATCTGTTCATGTTATCCCTCGTCCACACTCCGAGCTGGGTGCTCACTTCAGCGTGTCGTCTAAACTTGAAGCCAGCCACCATCATCATCACCATTGA	ASSNAIGLIETKGYVAALAAADAMVKAANVTITDRQQVGDGLVAVIVTGEVGAVKCATCHGAETASQVGELVSVHVIPRPHSELGAHFSVSSKLEASHHHHHH
R3	NA	NA	NA	NA	NA	ATGAGCAAAAAACTATTAAGTGTGCTTTTCGGGGCAAGTCTTGCAGCGTTAGCGCTGTCGCCAACCGCATTTGCCGCATCGTCGAATGCAATCGGATTAATCGAGACGAAGGGTTATGTGGCGGCACTTGCTGCCGCGGATGCAATGGTGAAAGCAGCGAATGTCACCATCACGGATCGTCAACAGGTAGGCGATGGGTTGGTAGCCGTTATTGTAACAGGTGAGGTTGGCGCTGTCAAAGCTGCCACGTGTGCGGGGTGTCATACAGCATCCCAGGTGGGTGAACTGGTATCTGTTCATGTTATCCCTCGTCCACACTCCGAGCTGGGTGCTCACTTCAGCGTGTCGTCTAAACTTGAAGCCAGCCACCATCATCATCACCATTGA
R4	11006	11622	11004.5	11622.5	9033.5	ATGAGCAAAAAACTATTAAGTGTGCTTTTCGGGGCAAGTCTTGCAGCGTTAGCGCTGTCGCCAACCGCATTTGCCGCATCGTCGAATGCAATCGGATTAATCGAGACGAAGGGTTATGTGGCGGCACTTGCTGCCGCGGATGCAATGGTGAAAGCAGCGAATGTCACCATCACGGATCGTCAACAGGTAGGCGATGGGTTGGTAGCCGTTATTGTAACAGGTGAGGTTGGCGCTGTCAAAGCTGCCACGGAGGCGGGGGCCGAGACAGCATCCCAGGTGGGTTGTGGATCTTGTCATGGTGAACTGGTATCTGTTCATGTTATCCCTCGTCCACACTCCGAGCTGGGTGCTCACTTCAGCGTGTCGTCTAAACTTGAAGCCAGCCACCATCATCATCAC…	ASSNAIGLIETKGYVAALAAADAMVKAANVTITDRQQVGDGLVAVIVTGEVGAVKAATEAGAETASQVGCGSCHGELVSVHVIPRPHSELGAHFSVSSKLEASHHHHHH
R5	10468	11084	10466	11083.5	n.d.	ATGAGCAAAAAACTATTAAGTGTGCTTTTCGGGGCAAGTCTTGCAGCGTTAGCGCTGTCGCCAACCGCATTTGCCGCATCGTCGAATGCAATCGGATTAATCGAGACGAAGGGTTATGTGGCGGCACTTGCTGCCGCGGATGCAATGGTGAAAGCAGCGAATGTCACCATCACGGATCGTCAACAGGTAGGCGATGGGTTGGTAGCCGTTATTGTAACAGGTGAGGTTGGCGCTGTCAAAGCTGCCACGGAGGCGGGGGCCGAGACAGCATCCCAGGTGGGTGAACTGGTATCTGTTCATGTTATCCCTCGTCCACACTCCTGTCTGGGTTGTCACTTCAGCGTGTCGTCTAAACTTGAAGCCAGCCACCATCATCATCACCATTGA	ASSNAIGLIETKGYVAALAAADAMVKAANVTITDRQQVGDGLVAVIVTGEVGAVKAATEAGAETASQVGELVSVHVIPRPHSCLGCHFSVSSKLEASHHHHHH
R2+4	NA	NA	NA	NA	NA	ATGAGCAAAAAACTATTAAGTGTGCTTTTCGGGGCAAGTCTTGCAGCGTTAGCGCTGTCGCCAACCGCATTTGCCGCATCGTCGAATGCAATCGGATTAATCGAGACGAAGGGTTATGTGGCGGCACTTGCTGCCGCGGATGCAATGGTGAAAGCAGCGAATGTCACCATCACGGATCGTCAACAGGTAGGCGATGGGTTGGTAGCCGTTATTGTAACAGGTGAGGTTGGCGCTGTCAAATGTGCCACGTGCCATGGGGCCGAGACAGCATCCCAGGTGGGTTGTGGATCTTGTCATGGTGAACTGGTATCTGTTCATGTTATCCCTCGTCCACACTCCGAGCTGGGTGCTCACTTCAGCGTGTCGTCTAAACTTGAAGCCAGCCACCATCATCATCAC…	ASSNAIGLIETKGYVAALAAADAMVKAANVTITDRQQVGDGLVAVIVTGEVGAVKCATCHGAETASQVGCGSCHGELVSVHVIPRPHSELGAHFSVSSKLEASHHHHHH
R2+5	10540	11156/11773	10535.5	11153.5/11771.5	9182	ATGAGCAAAAAACTATTAAGTGTGCTTTTCGGGGCAAGTCTTGCAGCGTTAGCGCTGTCGCCAACCGCATTTGCCGCATCGTCGAATGCAATCGGATTAATCGAGACGAAGGGTTATGTGGCGGCACTTGCTGCCGCGGATGCAATGGTGAAAGCAGCGAATGTCACCATCACGGATCGTCAACAGGTAGGCGATGGGTTGGTAGCCGTTATTGTAACAGGTGAGGTTGGCGCTGTCAAATGTGCCACGTGCCATGGGGCCGAGACAGCATCCCAGGTGGGTGAACTGGTATCTGTTCATGTTATCCCTCGTCCACACTCCTGTCTGGGTTGTCACTTCAGCGTGTCGTCTAAACTTGAAGCCAGCCACCATCATCATCACCATTGA	ASSNAIGLIETKGYVAALAAADAMVKAANVTITDRQQVGDGLVAVIVTGEVGAVKCATCHGAETASQVGELVSVHVIPRPHSCLGCHFSVSSKLEASHHHHHH
R4+5	11012	11629/12245	11008.5	11626/12243.5	9654.5	ATGAGCAAAAAACTATTAAGTGTGCTTTTCGGGGCAAGTCTTGCAGCGTTAGCGCTGTCGCCAACCGCATTTGCCGCATCGTCGAATGCAATCGGATTAATCGAGACGAAGGGTTATGTGGCGGCACTTGCTGCCGCGGATGCAATGGTGAAAGCAGCGAATGTCACCATCACGGATCGTCAACAGGTAGGCGATGGGTTGGTAGCCGTTATTGTAACAGGTGAGGTTGGCGCTGTCAAAGCTGCCACGGAGGCGGGGGCCGAGACAGCATCCCAGGTGGGTTGTGGATCTTGTCATGGTGAACTGGTATCTGTTCATGTTATCCCTCGTCCACACTCCTGTCTGGGTTGTCACTTCAGCGTGTCGTCTAAACTTGAAGCCAGCCACCATCATCATCAC…	ASSNAIGLIETKGYVAALAAADAMVKAANVTITDRQQVGDGLVAVIVTGEVGAVKAATEAGAETASQVGCGSCHGELVSVHVIPRPHSCLGCHFSVSSKLEASHHHHHH
