# Supplementary material for: Functionalization of Bacterial Microcompartment Shell Proteins With Covalently Attached Heme
Source: Front Bioeng Biotechnol. 2020 Jan 9;7:432. doi: 10.3389/fbioe.2019.00432 (PMC6962350; doi:10.3389/fbioe.2019.00432)
Supplement: Supplementary file 3 [file Data_Sheet_1.zip]

Archive with 1 entries (1 files):
- toppar_all36_prot_heme.txt
